# Supplementary material for: Experiences of Caregivers and At-Risk Children Enrolled in a Prospective Pregnancy-Birth Cohort Study into the Causes of Type 1 Diabetes: The ENDIA Study
Source: Children (Basel). 2023 Mar 29;10(4):637. doi: 10.3390/children10040637 (PMC10137087; doi:10.3390/children10040637)
Supplement: Supplementary file 1 [file children-10-00637-s001.zip]

Archive with 2 entries (2 files):
- 221209_ENDIA Supplementary Information 1.pdf
- 221209_ENDIA Supplementary Information 2.pdf
